# Supplementary material for: Assessing the Causal Relationship Between Various Immune Cells and Attention Deficit Hyperactivity Disorder: Mendelian Randomization Study
Source: Brain Behav. 2025 Jan 19;15(1):e70280. doi: 10.1002/brb3.70280 (PMC11743990; doi:10.1002/brb3.70280)
Supplement: Supplementary file 2 — Supporting Information [file BRB3-15-e70280-s003.csv]

outcome	exposure	method	nsnp	b	se	pval	lo_ci	up_ci	or	or_lci95	or_uci95
ADHD	IgD+ CD38br %B cell	MR Egger	11	0.072	0.052	0.203	-0.031	0.174	1.074	0.970	1.190
ADHD	IgD+ CD38br %B cell	Weighted median	11	0.073	0.041	0.077	-0.008	0.155	1.076	0.992	1.167
ADHD	IgD+ CD38br %B cell	Inverse variance weighted	11	0.061	0.031	0.047	0.001	0.121	1.063	1.001	1.129
ADHD	IgD+ CD38br %B cell	Simple mode	11	0.081	0.068	0.262	-0.052	0.214	1.084	0.949	1.239
ADHD	IgD+ CD38br %B cell	Weighted mode	11	0.079	0.046	0.114	-0.010	0.169	1.082	0.990	1.184
ADHD	CD62L- plasmacytoid DC AC	MR Egger	16	0.041	0.044	0.366	-0.045	0.126	1.042	0.956	1.134
ADHD	CD62L- plasmacytoid DC AC	Weighted median	16	0.054	0.032	0.096	-0.010	0.117	1.055	0.990	1.124
ADHD	CD62L- plasmacytoid DC AC	Inverse variance weighted	16	0.053	0.022	0.016	0.010	0.096	1.055	1.010	1.101
ADHD	CD62L- plasmacytoid DC AC	Simple mode	16	0.070	0.047	0.163	-0.023	0.162	1.072	0.977	1.176
ADHD	CD62L- plasmacytoid DC AC	Weighted mode	16	0.060	0.032	0.083	-0.003	0.124	1.062	0.997	1.132
ADHD	Mo MDSC AC	MR Egger	12	0.002	0.048	0.968	-0.093	0.097	1.002	0.911	1.102
ADHD	Mo MDSC AC	Weighted median	12	0.022	0.025	0.375	-0.027	0.071	1.022	0.974	1.073
ADHD	Mo MDSC AC	Inverse variance weighted	12	0.049	0.018	0.008	0.013	0.085	1.050	1.013	1.088
ADHD	Mo MDSC AC	Simple mode	12	0.060	0.040	0.158	-0.018	0.138	1.062	0.983	1.148
ADHD	Mo MDSC AC	Weighted mode	12	0.027	0.022	0.246	-0.016	0.069	1.027	0.984	1.072
ADHD	TD CD8br AC	MR Egger	13	0.047	0.056	0.416	-0.063	0.157	1.049	0.939	1.170
ADHD	TD CD8br AC	Weighted median	13	0.054	0.041	0.184	-0.026	0.133	1.055	0.975	1.143
ADHD	TD CD8br AC	Inverse variance weighted	13	0.066	0.030	0.027	0.008	0.125	1.068	1.008	1.133
ADHD	TD CD8br AC	Simple mode	13	0.053	0.060	0.391	-0.064	0.170	1.055	0.938	1.186
ADHD	TD CD8br AC	Weighted mode	13	0.051	0.043	0.257	-0.033	0.135	1.052	0.968	1.144
ADHD	CD28+ CD45RA+ CD8dim %CD8dim	MR Egger	17	0.026	0.017	0.137	-0.007	0.059	1.027	0.994	1.061
ADHD	CD28+ CD45RA+ CD8dim %CD8dim	Weighted median	17	0.037	0.020	0.068	-0.003	0.076	1.038	0.997	1.079
ADHD	CD28+ CD45RA+ CD8dim %CD8dim	Inverse variance weighted	17	0.034	0.014	0.013	0.007	0.060	1.034	1.007	1.062
ADHD	CD28+ CD45RA+ CD8dim %CD8dim	Simple mode	17	0.035	0.034	0.318	-0.032	0.103	1.036	0.968	1.108
ADHD	CD28+ CD45RA+ CD8dim %CD8dim	Weighted mode	17	0.028	0.016	0.104	-0.004	0.060	1.028	0.996	1.061
ADHD	CD25++ CD8br %CD8br	MR Egger	14	0.017	0.035	0.648	-0.053	0.086	1.017	0.949	1.089
ADHD	CD25++ CD8br %CD8br	Weighted median	14	0.041	0.032	0.209	-0.023	0.104	1.041	0.978	1.110
ADHD	CD25++ CD8br %CD8br	Inverse variance weighted	14	0.044	0.022	0.044	0.001	0.086	1.045	1.001	1.090
ADHD	CD25++ CD8br %CD8br	Simple mode	14	0.065	0.052	0.233	-0.037	0.167	1.067	0.964	1.181
ADHD	CD25++ CD8br %CD8br	Weighted mode	14	0.049	0.041	0.250	-0.031	0.129	1.050	0.970	1.138
ADHD	CD127- CD8br %T cell	MR Egger	9	0.042	0.061	0.516	-0.078	0.162	1.043	0.925	1.176
ADHD	CD127- CD8br %T cell	Weighted median	9	0.094	0.038	0.014	0.019	0.168	1.098	1.019	1.183
ADHD	CD127- CD8br %T cell	Inverse variance weighted	9	0.077	0.028	0.007	0.021	0.132	1.080	1.021	1.142
ADHD	CD127- CD8br %T cell	Simple mode	9	0.097	0.059	0.137	-0.018	0.212	1.102	0.982	1.236
ADHD	CD127- CD8br %T cell	Weighted mode	9	0.096	0.057	0.130	-0.016	0.209	1.101	0.984	1.232
ADHD	CD27 on IgD+ CD24+	MR Egger	18	0.136	0.048	0.012	0.042	0.230	1.146	1.043	1.259
ADHD	CD27 on IgD+ CD24+	Weighted median	18	0.104	0.028	0.000	0.049	0.159	1.109	1.050	1.172
ADHD	CD27 on IgD+ CD24+	Inverse variance weighted	18	0.058	0.027	0.032	0.005	0.110	1.059	1.005	1.117
ADHD	CD27 on IgD+ CD24+	Simple mode	18	0.064	0.066	0.346	-0.066	0.194	1.066	0.936	1.214
ADHD	CD27 on IgD+ CD24+	Weighted mode	18	0.107	0.028	0.001	0.053	0.162	1.113	1.055	1.175
ADHD	CD27 on IgD+ CD38- unsw mem	MR Egger	16	0.076	0.026	0.012	0.024	0.128	1.079	1.025	1.136
ADHD	CD27 on IgD+ CD38- unsw mem	Weighted median	16	0.055	0.022	0.011	0.012	0.097	1.056	1.013	1.102
ADHD	CD27 on IgD+ CD38- unsw mem	Inverse variance weighted	16	0.046	0.015	0.002	0.016	0.076	1.047	1.017	1.079
ADHD	CD27 on IgD+ CD38- unsw mem	Simple mode	16	0.032	0.044	0.483	-0.055	0.118	1.032	0.947	1.125
ADHD	CD27 on IgD+ CD38- unsw mem	Weighted mode	16	0.084	0.025	0.005	0.034	0.134	1.087	1.034	1.143
ADHD	CD27 on IgD- CD38-	MR Egger	19	0.115	0.037	0.007	0.042	0.188	1.122	1.043	1.207
ADHD	CD27 on IgD- CD38-	Weighted median	19	0.067	0.028	0.017	0.012	0.122	1.069	1.012	1.130
ADHD	CD27 on IgD- CD38-	Inverse variance weighted	19	0.058	0.020	0.005	0.018	0.098	1.059	1.018	1.103
ADHD	CD27 on IgD- CD38-	Simple mode	19	0.036	0.057	0.533	-0.075	0.147	1.037	0.928	1.158
ADHD	CD27 on IgD- CD38-	Weighted mode	19	0.097	0.027	0.002	0.045	0.150	1.102	1.046	1.161
ADHD	CD27 on memory B cell	MR Egger	12	0.089	0.030	0.015	0.030	0.148	1.093	1.030	1.159
ADHD	CD27 on memory B cell	Weighted median	12	0.083	0.027	0.002	0.030	0.135	1.086	1.031	1.145
ADHD	CD27 on memory B cell	Inverse variance weighted	12	0.064	0.020	0.002	0.024	0.103	1.066	1.024	1.109
ADHD	CD27 on memory B cell	Simple mode	12	0.068	0.049	0.188	-0.027	0.164	1.071	0.973	1.178
ADHD	CD27 on memory B cell	Weighted mode	12	0.085	0.023	0.004	0.039	0.131	1.089	1.040	1.140
ADHD	CD3 on EM CD4+	MR Egger	9	0.036	0.024	0.183	-0.012	0.083	1.036	0.988	1.087
ADHD	CD3 on EM CD4+	Weighted median	9	0.031	0.021	0.134	-0.010	0.072	1.032	0.990	1.075
ADHD	CD3 on EM CD4+	Inverse variance weighted	9	0.035	0.016	0.027	0.004	0.066	1.036	1.004	1.068
ADHD	CD3 on EM CD4+	Simple mode	9	0.011	0.037	0.778	-0.062	0.084	1.011	0.940	1.088
ADHD	CD3 on EM CD4+	Weighted mode	9	0.036	0.019	0.097	-0.002	0.074	1.037	0.998	1.077
ADHD	CD3 on CD39+ resting Treg	MR Egger	7	0.095	0.045	0.087	0.007	0.182	1.099	1.007	1.200
ADHD	CD3 on CD39+ resting Treg	Weighted median	7	0.090	0.031	0.004	0.028	0.151	1.094	1.029	1.163
ADHD	CD3 on CD39+ resting Treg	Inverse variance weighted	7	0.076	0.024	0.002	0.028	0.123	1.078	1.028	1.131
ADHD	CD3 on CD39+ resting Treg	Simple mode	7	0.083	0.049	0.144	-0.014	0.180	1.086	0.986	1.197
ADHD	CD3 on CD39+ resting Treg	Weighted mode	7	0.090	0.035	0.042	0.022	0.158	1.094	1.022	1.171
ADHD	CD3 on CD4 Treg	MR Egger	8	0.017	0.032	0.612	-0.046	0.080	1.017	0.955	1.083
ADHD	CD3 on CD4 Treg	Weighted median	8	0.041	0.020	0.045	0.001	0.081	1.042	1.001	1.085
ADHD	CD3 on CD4 Treg	Inverse variance weighted	8	0.041	0.019	0.026	0.005	0.078	1.042	1.005	1.081
ADHD	CD3 on CD4 Treg	Simple mode	8	0.046	0.037	0.245	-0.025	0.118	1.047	0.975	1.125
ADHD	CD3 on CD4 Treg	Weighted mode	8	0.041	0.021	0.100	-0.001	0.082	1.041	0.999	1.086
ADHD	CD28 on CD39+ activated Treg	MR Egger	9	0.018	0.028	0.543	-0.037	0.073	1.018	0.963	1.076
ADHD	CD28 on CD39+ activated Treg	Weighted median	9	0.027	0.026	0.291	-0.023	0.078	1.028	0.977	1.081
ADHD	CD28 on CD39+ activated Treg	Inverse variance weighted	9	0.037	0.019	0.049	0.000	0.075	1.038	1.000	1.078
ADHD	CD28 on CD39+ activated Treg	Simple mode	9	0.026	0.034	0.465	-0.040	0.092	1.026	0.961	1.096
ADHD	CD28 on CD39+ activated Treg	Weighted mode	9	0.029	0.026	0.289	-0.021	0.080	1.030	0.979	1.084
