# Supplementary material for: Assessing the Causal Relationship Between Various Immune Cells and Attention Deficit Hyperactivity Disorder: Mendelian Randomization Study
Source: Brain Behav. 2025 Jan 19;15(1):e70280. doi: 10.1002/brb3.70280 (PMC11743990; doi:10.1002/brb3.70280)
Supplement: Supplementary file 3 — Supporting Information [file BRB3-15-e70280-s002.csv]

outcome	exposure	method	nsnp	b	se	pval	lo_ci	up_ci	or	or_lci95	or_uci95
ADHD	EM CD8br %CD8br	MR Egger	12	-0.055	0.026	0.066	-0.107	-0.003	0.947	0.899	0.997
ADHD	EM CD8br %CD8br	Weighted median	12	-0.049	0.025	0.053	-0.099	0.001	0.952	0.906	1.001
ADHD	EM CD8br %CD8br	Inverse variance weighted	12	-0.051	0.020	0.011	-0.091	-0.012	0.950	0.913	0.988
ADHD	EM CD8br %CD8br	Simple mode	12	-0.032	0.047	0.515	-0.124	0.061	0.969	0.883	1.063
ADHD	EM CD8br %CD8br	Weighted mode	12	-0.048	0.023	0.062	-0.094	-0.003	0.953	0.910	0.997
ADHD	CD8dim AC	MR Egger	12	-0.041	0.055	0.469	-0.149	0.066	0.959	0.861	1.069
ADHD	CD8dim AC	Weighted median	12	-0.039	0.041	0.347	-0.120	0.042	0.962	0.887	1.043
ADHD	CD8dim AC	Inverse variance weighted	12	-0.062	0.029	0.035	-0.119	-0.004	0.940	0.888	0.996
ADHD	CD8dim AC	Simple mode	12	-0.027	0.063	0.682	-0.150	0.097	0.974	0.860	1.102
ADHD	CD8dim AC	Weighted mode	12	-0.038	0.060	0.541	-0.156	0.080	0.963	0.855	1.084
ADHD	HLA DR+ CD8br %T cell	MR Egger	15	-0.042	0.024	0.101	-0.089	0.005	0.959	0.914	1.005
ADHD	HLA DR+ CD8br %T cell	Weighted median	15	-0.033	0.023	0.161	-0.078	0.013	0.968	0.925	1.013
ADHD	HLA DR+ CD8br %T cell	Inverse variance weighted	15	-0.033	0.016	0.046	-0.065	-0.001	0.968	0.937	0.999
ADHD	HLA DR+ CD8br %T cell	Simple mode	15	-0.035	0.037	0.358	-0.107	0.037	0.966	0.898	1.038
ADHD	HLA DR+ CD8br %T cell	Weighted mode	15	-0.033	0.021	0.144	-0.074	0.009	0.968	0.929	1.009
ADHD	CD3- lymphocyte %leukocyte	MR Egger	12	-0.039	0.043	0.385	-0.122	0.045	0.962	0.885	1.046
ADHD	CD3- lymphocyte %leukocyte	Weighted median	12	-0.037	0.037	0.322	-0.110	0.036	0.964	0.895	1.037
ADHD	CD3- lymphocyte %leukocyte	Inverse variance weighted	12	-0.066	0.026	0.012	-0.117	-0.015	0.936	0.889	0.986
ADHD	CD3- lymphocyte %leukocyte	Simple mode	12	-0.053	0.061	0.404	-0.172	0.067	0.949	0.842	1.069
ADHD	CD3- lymphocyte %leukocyte	Weighted mode	12	-0.033	0.040	0.433	-0.111	0.046	0.968	0.895	1.047
ADHD	CD28+ CD45RA+ CD8br AC	MR Egger	27	-0.016	0.006	0.016	-0.028	-0.004	0.984	0.973	0.996
ADHD	CD28+ CD45RA+ CD8br AC	Weighted median	27	-0.011	0.008	0.169	-0.026	0.005	0.989	0.974	1.005
ADHD	CD28+ CD45RA+ CD8br AC	Inverse variance weighted	27	-0.015	0.006	0.007	-0.026	-0.004	0.985	0.975	0.996
ADHD	CD28+ CD45RA+ CD8br AC	Simple mode	27	-0.010	0.010	0.290	-0.029	0.008	0.990	0.971	1.008
ADHD	CD28+ CD45RA+ CD8br AC	Weighted mode	27	-0.012	0.006	0.079	-0.024	0.001	0.988	0.976	1.001
ADHD	CD28+ CD45RA- CD8br %T cell	MR Egger	13	-0.040	0.018	0.053	-0.076	-0.004	0.961	0.927	0.996
ADHD	CD28+ CD45RA- CD8br %T cell	Weighted median	13	-0.039	0.016	0.015	-0.070	-0.007	0.962	0.933	0.993
ADHD	CD28+ CD45RA- CD8br %T cell	Inverse variance weighted	13	-0.032	0.016	0.041	-0.064	-0.001	0.968	0.938	0.999
ADHD	CD28+ CD45RA- CD8br %T cell	Simple mode	13	-0.043	0.030	0.180	-0.102	0.016	0.958	0.903	1.016
ADHD	CD28+ CD45RA- CD8br %T cell	Weighted mode	13	-0.039	0.014	0.019	-0.067	-0.011	0.962	0.936	0.989
ADHD	CD25 on IgD- CD27-	MR Egger	12	-0.170	0.131	0.226	-0.427	0.088	0.844	0.652	1.092
ADHD	CD25 on IgD- CD27-	Weighted median	12	-0.065	0.051	0.207	-0.166	0.036	0.937	0.847	1.037
ADHD	CD25 on IgD- CD27-	Inverse variance weighted	12	-0.090	0.043	0.037	-0.174	-0.005	0.914	0.840	0.995
ADHD	CD25 on IgD- CD27-	Simple mode	12	-0.094	0.093	0.333	-0.277	0.088	0.910	0.758	1.092
ADHD	CD25 on IgD- CD27-	Weighted mode	12	-0.067	0.100	0.517	-0.263	0.129	0.935	0.769	1.138
ADHD	CD25 on IgD- CD38-	MR Egger	13	-0.045	0.022	0.062	-0.088	-0.003	0.956	0.916	0.997
ADHD	CD25 on IgD- CD38-	Weighted median	13	-0.051	0.024	0.030	-0.098	-0.005	0.950	0.907	0.995
ADHD	CD25 on IgD- CD38-	Inverse variance weighted	13	-0.045	0.016	0.006	-0.077	-0.013	0.956	0.926	0.987
ADHD	CD25 on IgD- CD38-	Simple mode	13	-0.046	0.037	0.236	-0.119	0.026	0.955	0.888	1.027
ADHD	CD25 on IgD- CD38-	Weighted mode	13	-0.051	0.020	0.027	-0.091	-0.011	0.950	0.913	0.989
ADHD	CD25 on naive-mature B cell	MR Egger	17	-0.038	0.030	0.224	-0.096	0.021	0.963	0.908	1.021
ADHD	CD25 on naive-mature B cell	Weighted median	17	-0.036	0.025	0.154	-0.085	0.013	0.965	0.919	1.013
ADHD	CD25 on naive-mature B cell	Inverse variance weighted	17	-0.045	0.022	0.043	-0.089	-0.002	0.956	0.915	0.998
ADHD	CD25 on naive-mature B cell	Simple mode	17	-0.039	0.041	0.359	-0.120	0.042	0.962	0.887	1.043
ADHD	CD25 on naive-mature B cell	Weighted mode	17	-0.035	0.023	0.142	-0.080	0.009	0.965	0.923	1.009
ADHD	IgD on IgD+ CD38br	MR Egger	13	-0.093	0.092	0.334	-0.274	0.088	0.911	0.760	1.092
ADHD	IgD on IgD+ CD38br	Weighted median	13	-0.063	0.041	0.125	-0.144	0.017	0.939	0.866	1.018
ADHD	IgD on IgD+ CD38br	Inverse variance weighted	13	-0.076	0.030	0.013	-0.135	-0.016	0.927	0.874	0.984
ADHD	IgD on IgD+ CD38br	Simple mode	13	-0.055	0.061	0.385	-0.175	0.064	0.946	0.840	1.067
ADHD	IgD on IgD+ CD38br	Weighted mode	13	-0.056	0.051	0.288	-0.156	0.043	0.945	0.856	1.044
ADHD	CD3 on resting Treg	MR Egger	21	-0.087	0.046	0.073	-0.177	0.003	0.916	0.837	1.003
ADHD	CD3 on resting Treg	Weighted median	21	-0.100	0.030	0.001	-0.160	-0.040	0.905	0.852	0.960
ADHD	CD3 on resting Treg	Inverse variance weighted	21	-0.078	0.021	0.000	-0.118	-0.038	0.925	0.888	0.963
ADHD	CD3 on resting Treg	Simple mode	21	-0.088	0.042	0.051	-0.171	-0.005	0.916	0.843	0.995
ADHD	CD3 on resting Treg	Weighted mode	21	-0.101	0.036	0.011	-0.172	-0.030	0.904	0.842	0.971
ADHD	HVEM on TD CD4+	MR Egger	17	-0.155	0.055	0.013	-0.262	-0.047	0.857	0.769	0.954
ADHD	HVEM on TD CD4+	Weighted median	17	-0.071	0.025	0.005	-0.120	-0.022	0.932	0.887	0.978
ADHD	HVEM on TD CD4+	Inverse variance weighted	17	-0.059	0.020	0.004	-0.099	-0.019	0.943	0.906	0.981
ADHD	HVEM on TD CD4+	Simple mode	17	-0.096	0.047	0.059	-0.189	-0.003	0.908	0.828	0.997
ADHD	HVEM on TD CD4+	Weighted mode	17	-0.087	0.043	0.058	-0.170	-0.004	0.917	0.843	0.996
ADHD	CD25 on CD4 Treg	MR Egger	13	-0.046	0.019	0.033	-0.082	-0.009	0.955	0.921	0.991
ADHD	CD25 on CD4 Treg	Weighted median	13	-0.051	0.026	0.047	-0.101	-0.001	0.951	0.904	0.999
ADHD	CD25 on CD4 Treg	Inverse variance weighted	13	-0.049	0.016	0.002	-0.080	-0.018	0.952	0.923	0.982
ADHD	CD25 on CD4 Treg	Simple mode	13	-0.039	0.042	0.377	-0.122	0.044	0.962	0.885	1.045
ADHD	CD25 on CD4 Treg	Weighted mode	13	-0.050	0.021	0.031	-0.091	-0.010	0.951	0.913	0.990
ADHD	CD25 on CD39+ secreting Treg	MR Egger	8	-0.039	0.022	0.121	-0.082	0.003	0.962	0.921	1.003
ADHD	CD25 on CD39+ secreting Treg	Weighted median	8	-0.032	0.021	0.134	-0.074	0.010	0.968	0.929	1.010
ADHD	CD25 on CD39+ secreting Treg	Inverse variance weighted	8	-0.038	0.017	0.029	-0.072	-0.004	0.963	0.931	0.996
ADHD	CD25 on CD39+ secreting Treg	Simple mode	8	-0.028	0.034	0.446	-0.095	0.039	0.973	0.910	1.040
ADHD	CD25 on CD39+ secreting Treg	Weighted mode	8	-0.042	0.020	0.075	-0.080	-0.003	0.959	0.923	0.997
ADHD	FSC-A on B cell	MR Egger	12	-0.039	0.079	0.631	-0.195	0.116	0.961	0.823	1.123
ADHD	FSC-A on B cell	Weighted median	12	-0.084	0.042	0.045	-0.166	-0.002	0.920	0.847	0.998
ADHD	FSC-A on B cell	Inverse variance weighted	12	-0.068	0.032	0.033	-0.130	-0.005	0.934	0.878	0.995
ADHD	FSC-A on B cell	Simple mode	12	-0.086	0.070	0.247	-0.224	0.052	0.918	0.800	1.053
ADHD	FSC-A on B cell	Weighted mode	12	-0.077	0.059	0.219	-0.193	0.039	0.926	0.824	1.040
ADHD	CD40 on CD14+ CD16+ monocyte	MR Egger	12	-0.016	0.025	0.531	-0.064	0.032	0.984	0.938	1.033
ADHD	CD40 on CD14+ CD16+ monocyte	Weighted median	12	-0.035	0.016	0.034	-0.067	-0.003	0.966	0.935	0.997
ADHD	CD40 on CD14+ CD16+ monocyte	Inverse variance weighted	12	-0.034	0.013	0.011	-0.060	-0.008	0.967	0.942	0.992
ADHD	CD40 on CD14+ CD16+ monocyte	Simple mode	12	-0.034	0.023	0.173	-0.080	0.012	0.967	0.924	1.012
ADHD	CD40 on CD14+ CD16+ monocyte	Weighted mode	12	-0.037	0.016	0.046	-0.069	-0.005	0.964	0.933	0.995
ADHD	CD4 on TD CD4+	MR Egger	20	-0.039	0.020	0.068	-0.078	0.000	0.962	0.925	1.000
ADHD	CD4 on TD CD4+	Weighted median	20	-0.040	0.019	0.033	-0.077	-0.003	0.961	0.926	0.997
ADHD	CD4 on TD CD4+	Inverse variance weighted	20	-0.035	0.014	0.015	-0.062	-0.007	0.966	0.939	0.993
ADHD	CD4 on TD CD4+	Simple mode	20	-0.025	0.032	0.444	-0.087	0.037	0.976	0.917	1.038
ADHD	CD4 on TD CD4+	Weighted mode	20	-0.036	0.022	0.113	-0.078	0.007	0.965	0.925	1.007
ADHD	SSC-A on monocyte	MR Egger	13	-0.048	0.024	0.066	-0.095	-0.002	0.953	0.910	0.998
ADHD	SSC-A on monocyte	Weighted median	13	-0.048	0.019	0.010	-0.085	-0.012	0.953	0.918	0.988
ADHD	SSC-A on monocyte	Inverse variance weighted	13	-0.050	0.015	0.001	-0.079	-0.021	0.951	0.924	0.980
ADHD	SSC-A on monocyte	Simple mode	13	-0.062	0.028	0.047	-0.116	-0.007	0.940	0.890	0.993
ADHD	SSC-A on monocyte	Weighted mode	13	-0.051	0.019	0.018	-0.088	-0.014	0.950	0.916	0.986
